# Supplementary material for: HPLC Enantioseparation of Rigid Chiral Probes with Central, Axial, Helical, and Planar Stereogenicity on an Amylose (3,5-Dimethylphenylcarbamate) Chiral Stationary Phase
Source: Molecules. 2022 Dec 3;27(23):8527. doi: 10.3390/molecules27238527 (PMC9741213; doi:10.3390/molecules27238527)
Supplement: Supplementary file 1 [file molecules-27-08527-s001.zip]

Archive with 1 entries (1 files):
- molecules-1998325-supplementary.pdf
